# Supplementary material for: Causal relationship between PCOS and related sex hormones with oral inflammatory diseases: a bidirectional Mendelian randomization study
Source: Front Endocrinol (Lausanne). 2024 Jan 9;14:1282056. doi: 10.3389/fendo.2023.1282056 (PMC10803436; doi:10.3389/fendo.2023.1282056)
Supplement: Supplementary file 1 [file Table_1.xlsx]

## Sheet: Overview
The causal relationship between PCOS and oral inflammatory disease
A bi-directional Mendelian randomization analysis
overview
Tabel S1:Tabel S1:SNPs information associated with PCOS、AMH、Estradiol level and LH
Table S2:Heterogeneity Analysis Results
Tabel S3:Results of pleiotropic analysis
Table S4: Results of MR-PRESSO Global Test
Table S5:MR analysis results of PCOS and toothache
Table S6:MR analysis results of AMH and Painful gums、Loose teeth、Mouth ulcers、toothache
Table S7:MR analysis results of Estradiol level and Painful gums、Loose teeth、Mouth ulcers、toothache
Table S8:MR analysis results of LH and Painful gums、Loose teeth、toothache
TableS9: Reverse MR Analysis Results

## Sheet: Table S1
Tabel S1:SNPs information associated with PCOS、AMH、Estradiol level and LH
exposure	beta.exposure	se.exposure	chr.exposure	pval.exposure	SNP	effect_allele.exposure	other_allele.exposure	eaf.exposure	F
PCOS	0.3557	0.0602	2	3.48e-09	rs1531788	T	C	0.3448	34.912
PCOS	0.4062	0.0865	8	2.65e-06	rs35416733	A	G	0.1282	22.052
PCOS	-0.3449	0.0723	10	1.87e-06	rs1539041	G	T	0.803	22.7567
PCOS	0.4541	0.0985	13	3.99e-06	rs61950362	A	G	0.09774	21.2535
PCOS	0.5314	0.105	14	4.19e-07	rs72723580	T	C	0.08496	25.6132
PCOS	3.8439	0.7807	16	8.5e-07	rs72799690	G	A	0.002411	24.2424
PCOS	6.5494	1.2989	16	4.6e-07	rs552553491	T	C	0.001125	25.4245
PCOS	1.5059	0.2804	18	7.86e-08	rs147294980	A	T	0.01421	28.8427
PCOS	0.8937	0.1879	18	1.97e-06	rs75705575	A	T	0.02926	22.6219
PCOS	1.6172	0.3085	22	1.59e-07	rs62235753	T	C	0.01189	27.48
AMH	-0.0785	0.0139	2	1.68e-08	rs11683493	T	C	0.5656	31.8941
AMH	-0.0809	0.0143	2	1.45e-08	rs13428423	T	G	0.6501	32.0055
AMH	-0.0856	0.0151	2	1.6e-08	rs35684585	A	G	0.7165	32.1361
AMH	0.0782	0.0143	2	4.57e-08	rs786239	A	G	0.3459	29.9048
AMH	-0.0773	0.0139	2	2.5e-08	rs9646680	T	G	0.609	30.9264
AMH	-0.0815	0.0143	2	1.2e-08	rs786247	A	G	0.6515	32.482
AMH	0.0807	0.0143	2	1.61e-08	rs12992411	T	C	0.3497	31.8475
AMH	0.0827	0.0144	2	8.39e-09	rs786252	A	T	0.3413	32.9827
AMH	-0.087	0.0152	2	1.06e-08	rs6754982	A	G	0.7157	32.7606
AMH	-0.0827	0.0144	2	8.58e-09	rs786248	A	G	0.659	32.9827
AMH	-0.0812	0.0143	2	1.37e-08	rs786242	A	G	0.6512	32.2433
AMH	0.0789	0.0143	2	3.54e-08	rs786257	A	C	0.3457	30.4426
AMH	0.0807	0.0143	2	1.57e-08	rs786244	C	G	0.3538	31.8475
AMH	0.0863	0.0152	2	1.25e-08	rs6430071	A	G	0.2835	32.2355
AMH	0.0848	0.0152	2	2.51e-08	rs17407414	T	C	0.2798	31.1247
AMH	0.0811	0.0144	2	1.69e-08	rs1968526	A	T	0.3405	31.7188
AMH	-0.0883	0.0146	2	1.27e-09	rs786272	A	G	0.6741	36.5776
AMH	0.0829	0.0144	2	7.72e-09	rs2579022	T	C	0.3414	33.1424
AMH	-0.0774	0.0139	2	2.4e-08	rs786273	A	G	0.6092	31.0065
AMH	-0.0909	0.0147	2	7.19e-10	rs13009019	A	G	0.6902	38.2378
AMH	-0.0856	0.0151	2	1.61e-08	rs62169571	A	T	0.7164	32.1361
AMH	0.0781	0.0143	2	4.95e-08	rs12477111	A	T	0.3471	29.8284
AMH	-0.0809	0.0143	2	1.5e-08	rs786222	A	C	0.6517	32.0055
AMH	-0.0829	0.0144	2	7.85e-09	rs812530	T	G	0.6585	33.1424
AMH	0.0851	0.0151	2	1.93e-08	rs974755	A	G	0.2834	31.7618
AMH	-0.0806	0.0143	2	1.65e-08	rs6430076	A	G	0.6502	31.7686
AMH	-0.0805	0.0143	2	1.7e-08	rs13389190	A	G	0.6501	31.6898
AMH	-0.0813	0.0143	2	1.24e-08	rs813684	T	C	0.6512	32.3228
AMH	-0.0878	0.0151	2	6.49e-09	rs6729614	A	G	0.7121	33.8092
AMH	0.0926	0.0158	2	4.83e-09	rs17407477	T	C	0.2493	34.3485
AMH	-0.0777	0.0139	2	2.15e-08	rs786274	A	G	0.6092	31.2473
AMH	-0.0828	0.0144	2	8.25e-09	rs786229	A	C	0.6585	33.0625
AMH	0.086	0.0152	2	1.36e-08	rs34528635	A	G	0.2837	32.0118
AMH	-0.0832	0.0152	2	4.61e-08	rs786266	A	T	0.7202	29.9612
AMH	-0.0827	0.0144	2	8.38e-09	rs786253	C	G	0.6587	32.9827
AMH	-0.0831	0.0144	2	7.16e-09	rs786251	T	C	0.6582	33.3025
AMH	-0.0827	0.0147	2	1.76e-08	rs6707062	T	C	0.686	31.6502
AMH	0.0823	0.0144	2	1.02e-08	rs786218	T	G	0.341	32.6644
AMH	0.0814	0.0148	2	4.09e-08	rs35805189	T	C	0.3058	30.25
AMH	-0.0841	0.0147	2	9.84e-09	rs2056751	A	C	0.6865	32.7309
AMH	0.0823	0.0144	2	9.8e-09	rs786228	A	T	0.3412	32.6644
AMH	-0.0814	0.0147	2	3.06e-08	rs1006923	T	C	0.6861	30.663
AMH	0.2834	0.0489	19	6.85e-09	rs7247495	T	G	0.9787	33.5878
AMH	-0.2944	0.0505	19	5.64e-09	rs12462821	T	C	0.0206	33.9854
AMH	-0.3379	0.0499	19	1.22e-11	rs10417628	T	C	0.0223	45.8538
AMH	0.1606	0.0282	20	1.23e-08	rs16991615	A	G	0.0662	32.4334
Estradiol level	0.0249518	0.00219839	2	5.60015e-30	rs112881196	G	C	0.039212	128.823
Estradiol level	-0.00728098	0.000844823	4	5.30029e-18	rs10006452	C	T	0.48021	74.276
Estradiol level	0.00774443	0.00121717	5	1.79999e-10	rs10491431	A	C	0.141	40.4833
Estradiol level	-0.0156669	0.00209754	7	7.89951e-14	rs45446698	G	T	0.042435	55.7886
Estradiol level	-0.00835302	0.00089229	9	5.50047e-21	rs657152	A	C	0.338866	87.6345
Estradiol level	0.0209011	0.0024192	12	2.60016e-18	rs56196860	A	C	0.031492	74.644
Estradiol level	-0.011661	0.000862566	14	6.89922e-42	rs34019140	A	G	0.435748	182.762
Estradiol level	0.0158526	0.000886215	15	3.59998e-72	rs7173595	T	C	0.64871	319.98
Estradiol level	0.0077766	0.00113687	15	6.59933e-12	rs3751591	G	A	0.166931	46.7905
Estradiol level	0.00566325	0.000852078	17	1.80011e-11	rs727428	C	T	0.557221	44.1746
Estradiol level	-0.00966159	0.00168082	18	8.70001e-09	rs113047993	T	C	0.068984	33.0411
Estradiol level	-0.00760122	0.00113891	19	2.70023e-11	rs2547234	C	T	0.834781	44.5439
Estradiol level	0.0136375	0.00243043	22	2.69998e-08	rs117826558	T	C	0.033971	31.485
Estradiol level	0.00521251	0.000854173	X	7.79992e-10	rs5965373	G	T	0.856429	37.2394
LH	0.1466	0.0299	1	9.54993e-07	rs12569025	T	C	0.20883	24.0395
LH	-0.3983	0.0835	2	1.8197e-06	rs78812558	A	G	0.0232	22.7535
LH	0.4164	0.0871	3	1.7378e-06	rs531497615	T	A	0.02266	22.8552
LH	0.2072	0.0439	4	2.39883e-06	rs77672516	C	A	0.09635	22.2767
LH	0.1405	0.0305	10	4.0738e-06	rs7908518	A	T	0.21173	21.2204
LH	0.275	0.059	17	3.16228e-06	rs67552299	A	G	0.04704	21.7251
LH	-0.6763	0.0454	19	2.75423e-50	rs139643250	T	C	0.07635	221.905
LH	0.4991	0.1092	19	4.89779e-06	rs150259728	A	G	0.01488	20.8896
LH	0.3013	0.0642	21	2.69153e-06	rs140675079	A	C	0.04185	22.0256

## Sheet: Table S2
Table S2:Heterogeneity Analysis Results
	outcome	exposure	method	Q	Q_df	Q_pval
1	Painful gums	PCOS	MR Egger	7.12138	4	0.129611
2	Painful gums	PCOS	Inverse variance weighted	7.44058	5	0.189881
1	Mouth ulcers	PCOS	MR Egger	1.4792	5	0.915457
2	Mouth ulcers	PCOS	Inverse variance weighted	3.11736	6	0.79398
1	Loose teeth	PCOS	MR Egger	0.368361	3	0.946698
2	Loose teeth	PCOS	Inverse variance weighted	3.14574	4	0.53374
1	Mouth ulcers	LH	MR Egger	2.70588	6	0.844753
2	Mouth ulcers	LH	Inverse variance weighted	4.32738	7	0.741392

## Sheet: Tabel S3
Tabel S3:Results of pleiotropic analysis
outcome	exposure	egger_intercept	se	pval
Painful gums	PCOS	0.00045782	0.00108122	0.693758
Mouth ulcers	PCOS	-0.000804201	0.000628329	0.256745
Loose teeth	PCOS	-0.00183577	0.00110154	0.194195
Mouth ulcers	LH	-0.00106783	0.000838582	0.24999

## Sheet: TabelS4
Table S4: Results of MR-PRESSO Global Test
	outcome	exposure	Main.MR.results.MR.Analysis	MR.PRESSO.results.Global.Test.RSSobs	MR.PRESSO.results.Global.Test.Pvalue
1	Painful gums	PCOS	Raw	10.9908	0.2418
2	Painful gums	PCOS	Outlier-corrected	10.9908	0.2418
1	Mouth ulcers	PCOS	Raw	4.77303	0.7809
2	Mouth ulcers	PCOS	Outlier-corrected	4.77303	0.7809
1	Loose teeth	PCOS	Raw	5.19163	0.5587
2	Loose teeth	PCOS	Outlier-corrected	5.19163	0.5587
1	Mouth ulcers	LH	Raw	6.34112	0.7215
2	Mouth ulcers	LH	Outlier-corrected	6.34112	0.7215

## Sheet: Table S5
Table S5:MR analysis results of PCOS and toothache
	outcome	exposure	method	nsnp	b	se	pval	lo_ci	up_ci	or	or_lci95	or_uci95
1	Toothache	PCOS	MR Egger	6	1.3917e-05	0.00230063	0.995463	-0.00449531	0.00452315	1.00001	0.995515	1.00453
2	Toothache	PCOS	Weighted median	6	-0.0001467	0.000750338	0.844992	-0.00161736	0.00132396	0.999853	0.998384	1.00132
3	Toothache	PCOS	Inverse variance weighted	6	-0.000300764	0.000594986	0.61321	-0.00146694	0.000865409	0.999699	0.998534	1.00087
5	Toothache	PCOS	Weighted mode	6	-8.39193e-05	0.000910603	0.930151	-0.0018687	0.00170086	0.999916	0.998133	1.0017

## Sheet: Table S6
Table S6:MR analysis results of AMH and Painful gums、Loose teeth、Mouth ulcers、toothache
outcome	exposure	method	nsnp	b	se	pval	lo_ci	up_ci	or	or_lci95	or_uci95
Painful gum	AMH	MR Egger	3	0.00418981	0.01414	0.816611	-0.0235246	0.0319042	1.0042	0.97675	1.03242
Painful gum	AMH	Weighted median	3	-0.000210988	0.00327159	0.948579	-0.00662331	0.00620133	0.999789	0.993399	1.00622
Painful gum	AMH	Inverse variance weighted	3	-0.00124485	0.00280878	0.657622	-0.00675007	0.00426037	0.998756	0.993273	1.00427
Painful gum	AMH	Weighted mode	3	0.000805344	0.00427135	0.867848	-0.00756651	0.0091772	1.00081	0.992462	1.00922
Loose teeth	AMH	MR Egger	4	0.00644523	0.00539622	0.354765	-0.00413136	0.0170218	1.00647	0.995877	1.01717
Loose teeth	AMH	Weighted median	4	-0.0012734	0.00322344	0.692811	-0.00759134	0.00504454	0.998727	0.992437	1.00506
Loose teeth	AMH	Inverse variance weighted	4	-0.00446926	0.00354332	0.207194	-0.0114142	0.00247565	0.995541	0.988651	1.00248
Loose teeth	AMH	Weighted mode	4	0.000582506	0.0041883	0.898199	-0.00762656	0.00879157	1.00058	0.992402	1.00883
Mouth ulcers	AMH	MR Egger	4	-0.000284042	0.00965525	0.979203	-0.0192083	0.0186402	0.999716	0.980975	1.01882
Mouth ulcers	AMH	Weighted median	4	-0.0010091	0.00501589	0.840557	-0.0108402	0.00882205	0.998991	0.989218	1.00886
Mouth ulcers	AMH	Inverse variance weighted	4	-0.00117357	0.00437762	0.788635	-0.0097537	0.00740656	0.998827	0.990294	1.00743
Mouth ulcers	AMH	Weighted mode	4	-0.000622681	0.00707056	0.935373	-0.014481	0.0132356	0.999378	0.985623	1.01332
Toothache	AMH	MR Egger	4	0.010747	0.00770335	0.297718	-0.00435155	0.0258456	1.0108	0.995658	1.02618
Toothache	AMH	Weighted median	4	0.00442986	0.00313276	0.157348	-0.00171034	0.0105701	1.00444	0.998291	1.01063
Toothache	AMH	Inverse variance weighted	4	0.00200517	0.0038473	0.602236	-0.00553554	0.00954588	1.00201	0.99448	1.00959
Toothache	AMH	Weighted mode	4	0.00606608	0.00392749	0.220165	-0.00163179	0.013764	1.00608	0.99837	1.01386

## Sheet: Table S7
Table S7:MR analysis results of Estradiol level and painful gums、Loose teeth、Mouth ulcers、toothache
outcome	exposure	method	nsnp	b	se	pval	lo_ci	up_ci	or	or_lci95	or_uci95
Painful gum	Estradiol level	MR Egger	13	0.0542331	0.0312577	0.110628	-0.00703208	0.115498	1.05573	0.992993	1.12243
Painful gum	Estradiol level	Weighted median	13	0.00943183	0.0158691	0.552277	-0.0216716	0.0405353	1.00948	0.978562	1.04137
Painful gum	Estradiol level	Inverse variance weighted	13	0.00734457	0.0120935	0.543642	-0.0163587	0.0310478	1.00737	0.983774	1.03153
Painful gum	Estradiol level	Weighted mode	13	0.0103138	0.0205288	0.624474	-0.0299227	0.0505503	1.01037	0.970521	1.05185
Loose teeth	Estradiol level	MR Egger	13	-0.0046186	0.0419509	0.914317	-0.0868423	0.0776051	0.995392	0.916822	1.0807
Loose teeth	Estradiol level	Weighted median	13	0.00470807	0.0213335	0.825334	-0.0371055	0.0465217	1.00472	0.963574	1.04762
Loose teeth	Estradiol level	Inverse variance weighted	13	-0.00478153	0.0155399	0.758315	-0.0352396	0.0256766	0.99523	0.965374	1.02601
Loose teeth	Estradiol level	Weighted mode	13	0.0335676	0.0396729	0.414047	-0.0441914	0.111327	1.03414	0.956771	1.11776
Mouth ulcers	Estradiol level	MR Egger	13	0.0164411	0.0669959	0.810661	-0.114871	0.147753	1.01658	0.891481	1.15923
Mouth ulcers	Estradiol level	Weighted median	13	-0.0128301	0.0351062	0.714764	-0.0816383	0.0559781	0.987252	0.921605	1.05757
Mouth ulcers	Estradiol level	Inverse variance weighted	13	0.0133993	0.0256067	0.600784	-0.0367899	0.0635886	1.01349	0.963879	1.06565
Mouth ulcers	Estradiol level	Weighted mode	13	-0.0173733	0.0405951	0.676257	-0.0969397	0.0621932	0.982777	0.907611	1.06417
Toothache	Estradiol level	MR Egger	13	0.037359	0.0370729	0.335242	-0.0353038	0.110022	1.03807	0.965312	1.1163
Toothache	Estradiol level	Weighted median	13	0.0201223	0.0201874	0.318874	-0.019445	0.0596895	1.02033	0.980743	1.06151
Toothache	Estradiol level	Inverse variance weighted	13	0.0133453	0.0143434	0.352155	-0.0147677	0.0414583	1.01343	0.985341	1.04233
Toothache	Estradiol level	Weighted mode	13	0.023617	0.0258468	0.378851	-0.0270426	0.0742767	1.0239	0.97332	1.0771

## Sheet: Table S8
Table S8:MR analysis results of LH and painful gums、Loose teeth、toothache
outcome	exposure	method	nsnp	b	se	pval	lo_ci	up_ci	or	or_lci95	or_uci95
Painful gum	LH	MR Egger	6	-0.000234266	0.00189062	0.907364	-0.00393989	0.00347136	0.999766	0.996068	1.00348
Painful gum	LH	Weighted median	6	1.9248e-05	0.00090116	0.982959	-0.00174703	0.00178552	1.00002	0.998254	1.00179
Painful gum	LH	Inverse variance weighted	6	-8.34235e-06	0.00099355	0.993301	-0.0019557	0.00193902	0.999992	0.998046	1.00194
Painful gum	LH	Weighted mode	6	0.000142525	0.000947719	0.886337	-0.001715	0.00200005	1.00014	0.998286	1.002
Loose teeth	LH	MR Egger	8	0.0015437	0.00153713	0.354016	-0.00146909	0.00455648	1.00154	0.998532	1.00457
Loose teeth	LH	Weighted median	8	0.00121305	0.00100219	0.226128	-0.00075125	0.00317734	1.00121	0.999249	1.00318
Loose teeth	LH	Inverse variance weighted	8	0.000607262	0.000868401	0.484372	-0.0010948	0.00230933	1.00061	0.998906	1.00231
Loose teeth	LH	Weighted mode	8	0.00125785	0.00118888	0.325191	-0.00107237	0.00358806	1.00126	0.998928	1.00359
Toothache	LH	MR Egger	7	-0.000422507	0.0015407	0.794876	-0.00344227	0.00259726	0.999578	0.996564	1.0026
Toothache	LH	Weighted median	7	0.000371461	0.00103424	0.719473	-0.00165565	0.00239857	1.00037	0.998346	1.0024
Toothache	LH	Inverse variance weighted	7	0.000209892	0.000891966	0.813965	-0.00153836	0.00195814	1.00021	0.998463	1.00196
Toothache	LH	Weighted mode	7	0.000336915	0.00108885	0.767465	-0.00179724	0.00247107	1.00034	0.998204	1.00247

## Sheet: Table S9
TableS9: Reverse MR Analysis Results
outcome	exposure	method	nsnp	b	se	pval	lo_ci	up_ci	or	or_lci95	or_uci95
PCOS	Toothache	MR Egger	14	28.9426	23.7073	0.245595	-17.5236	75.4088	3712040000000	2.45e-08	5.62e+32
PCOS	Toothache	Weighted median	14	-8.62336	10.7945	0.424369	-29.7806	12.5339	0.000179855	1.17e-13	277593
PCOS	Toothache	Inverse variance weighted	14	-3.25475	8.48841	0.701398	-19.892	13.3825	0.0385906	2.3e-09	648572
PCOS	Toothache	Weighted mode	14	-7.46687	13.8394	0.598636	-34.5921	19.6583	0.000571714	9.48e-16	3.44745e+08
PCOS	Painful gums	MR Egger	11	-47.2187	30.688	0.158268	-107.367	12.9298	3.11e-21	2.35e-47	412432
PCOS	Painful gums	Weighted median	11	-9.33657	13.5268	0.49005	-35.849	17.1759	8.81e-05	2.7e-16	2.87995e+07
PCOS	Painful gums	Inverse variance weighted	11	3.86084	10.3482	0.709078	-16.4215	24.1432	47.5051	7.38e-08	30568064394
PCOS	Painful gums	Weighted mode	11	-20.0062	21.0859	0.365091	-61.3345	21.3222	2.05e-09	2.31e-27	1820174980
PCOS	Loose teeth	MR Egger	6	-75.9799	46.2879	0.176046	-166.704	14.7444	1.01e-33	3.99e-73	2.53175e+06
PCOS	Loose teeth	Weighted median	6	-8.48469	13.8617	0.540474	-35.6536	18.6842	0.000206608	3.28e-16	1.30153e+08
PCOS	Loose teeth	Inverse variance weighted	6	-14.726	10.8734	0.175635	-36.0379	6.5858	4.02e-07	2.23e-16	724.731
PCOS	Loose teeth	Weighted mode	6	-2.42463	18.329	0.899918	-38.3494	33.5002	0.0885109	2.21e-17	353951000000000
PCOS	Mouth ulcers	MR Egger	78	-2.49378	2.93562	0.398278	-8.2476	3.26005	0.0825974	0.000261886	26.0508
PCOS	Mouth ulcers	Weighted median	78	-3.8272	2.2143	0.0839159	-8.16722	0.512823	0.0217705	0.000283805	1.67
PCOS	Mouth ulcers	Inverse variance weighted	78	-1.07389	1.42562	0.45128	-3.8681	1.72031	0.341676	0.0208981	5.58629
PCOS	Mouth ulcers	Weighted mode	78	-5.29578	2.84155	0.066177	-10.8652	0.273659	0.00501272	1.91e-05	1.31477
AMH	Painful gums	MR Egger	12	3.3069	8.19125	0.694923	-12.748	19.3618	27.3004	2.90827e-06	2.56273e+08
AMH	Painful gums	Weighted median	12	-4.07842	3.1552	0.196148	-10.2626	2.10577	0.0169342	3.49146e-05	8.21339
AMH	Painful gums	Inverse variance weighted	12	-2.38245	2.41453	0.323781	-7.11492	2.35002	0.0923237	0.000812883	10.4857
AMH	Painful gums	Weighted mode	12	-3.62899	5.28273	0.506336	-13.9831	6.72516	0.0265431	8.45673e-07	833.105
AMH	Loose teeth	MR Egger	17	-2.90521	7.98475	0.721051	-18.5553	12.7449	0.0547371	8.74027e-09	342798
AMH	Loose teeth	Weighted median	17	0.804426	2.32816	0.729703	-3.75876	5.36761	2.23541	0.0233126	214.351
AMH	Loose teeth	Inverse variance weighted	17	1.46276	1.65565	0.376967	-1.7823	4.70782	4.31786	0.16825	110.811
AMH	Loose teeth	Weighted mode	17	2.58894	3.88326	0.51447	-5.02226	10.2001	13.3156	0.0065896	26906.8
AMH	Mouth ulcers	MR Egger	78	0.921473	0.596355	0.126458	-0.247382	2.09033	2.51299	0.780842	8.08757
AMH	Mouth ulcers	Weighted median	78	0.119027	0.482846	0.805287	-0.827351	1.0654	1.1264	0.437206	2.90201
AMH	Mouth ulcers	Inverse variance weighted	78	0.215088	0.30521	0.480983	-0.383123	0.813299	1.23997	0.681729	2.25534
AMH	Mouth ulcers	Weighted mode	78	0.310263	0.521777	0.553836	-0.71242	1.33295	1.36378	0.490456	3.7922
AMH	Toothache	MR Egger	14	3.47119	8.36438	0.685468	-12.923	19.8654	32.175	2.44128e-06	4.24052e+08
AMH	Toothache	Weighted median	14	-1.06073	2.83662	0.708448	-6.6205	4.49904	0.346203	0.00133276	89.9312
AMH	Toothache	Inverse variance weighted	14	-1.29157	2.49417	0.604574	-6.18015	3.59701	0.27484	0.00207012	36.4891
AMH	Toothache	Weighted mode	14	-0.650673	5.41307	0.906159	-11.2603	9.95894	0.521695	1.28742e-05	21140.4
Estradiol level	Painful gums	MR Egger	12	0.133082	0.479639	0.787076	-0.807011	1.07318	1.14234	0.44619	2.92465
Estradiol level	Painful gums	Weighted median	12	0.0780342	0.195638	0.689989	-0.305416	0.461485	1.08116	0.736817	1.58643
Estradiol level	Painful gums	Inverse variance weighted	12	0.0584005	0.144923	0.686965	-0.225648	0.342449	1.06014	0.797999	1.40839
Estradiol level	Painful gums	Weighted mode	12	0.328326	0.342262	0.358028	-0.342508	0.999159	1.38864	0.709988	2.716
Estradiol level	Loose teeth	MR Egger	17	-0.494185	0.628909	0.444232	-1.72685	0.738477	0.610068	0.177844	2.09275
Estradiol level	Loose teeth	Weighted median	17	-0.131234	0.148531	0.376941	-0.422355	0.159887	0.877013	0.655501	1.17338
Estradiol level	Loose teeth	Inverse variance weighted	17	-0.0332206	0.12968	0.797816	-0.287393	0.220952	0.967325	0.750217	1.24726
Estradiol level	Loose teeth	Weighted mode	17	-0.212813	0.261229	0.427227	-0.724821	0.299196	0.808307	0.484411	1.34877
Estradiol level	Mouth ulcers	MR Egger	78	0.0187564	0.0418594	0.65537	-0.063288	0.100801	1.01893	0.938673	1.10606
Estradiol level	Mouth ulcers	Weighted median	78	0.010701	0.0339169	0.752378	-0.0557762	0.0771781	1.01076	0.945751	1.08023
Estradiol level	Mouth ulcers	Inverse variance weighted	78	0.0136705	0.0211549	0.518144	-0.0277931	0.0551341	1.01376	0.97259	1.05668
Estradiol level	Mouth ulcers	Weighted mode	78	0.010269	0.0329535	0.756171	-0.0543198	0.0748578	1.01032	0.947129	1.07773
Estradiol level	Toothache	MR Egger	14	0.587098	0.364084	0.132818	-0.126506	1.3007	1.79876	0.881169	3.67187
Estradiol level	Toothache	Weighted median	14	0.00439576	0.156191	0.977548	-0.301738	0.310529	1.00441	0.739532	1.36415
Estradiol level	Toothache	Inverse variance weighted	14	-0.00172081	0.114628	0.988023	-0.226392	0.222951	0.998281	0.797405	1.24976
Estradiol level	Toothache	Weighted mode	14	-0.0189714	0.262132	0.943406	-0.53275	0.494807	0.981207	0.586988	1.64018
LH	Painful gums	MR Egger	12	3.3069	8.19125	0.694923	-12.748	19.3618	27.3004	2.90827e-06	2.56273e+08
LH	Painful gums	Weighted median	12	-4.07842	3.1552	0.196148	-10.2626	2.10577	0.0169342	3.49146e-05	8.21339
LH	Painful gums	Inverse variance weighted	12	-2.38245	2.41453	0.323781	-7.11492	2.35002	0.0923237	0.000812883	10.4857
LH	Painful gums	Weighted mode	12	-3.62899	5.28273	0.506336	-13.9831	6.72516	0.0265431	8.45673e-07	833.105
LH	Loose teeth	MR Egger	17	-2.90521	7.98475	0.721051	-18.5553	12.7449	0.0547371	8.74027e-09	342798
LH	Loose teeth	Weighted median	17	0.804426	2.32816	0.729703	-3.75876	5.36761	2.23541	0.0233126	214.351
LH	Loose teeth	Inverse variance weighted	17	1.46276	1.65565	0.376967	-1.7823	4.70782	4.31786	0.16825	110.811
LH	Loose teeth	Weighted mode	17	2.58894	3.88326	0.51447	-5.02226	10.2001	13.3156	0.0065896	26906.8
LH	Toothache	MR Egger	14	3.47119	8.36438	0.685468	-12.923	19.8654	32.175	2.44128e-06	4.24052e+08
LH	Toothache	Weighted median	14	-1.06073	2.83662	0.708448	-6.6205	4.49904	0.346203	0.00133276	89.9312
LH	Toothache	Inverse variance weighted	14	-1.29157	2.49417	0.604574	-6.18015	3.59701	0.27484	0.00207012	36.4891
LH	Toothache	Weighted mode	14	-0.650673	5.41307	0.906159	-11.2603	9.95894	0.521695	1.28742e-05	21140.4
